# Supplementary material for: Profiles and Networks: A Person‐Centered Analysis of Emotional Labor, Burnout, and Change Fatigue Among Chinese Oncology Nurses
Source: J Nurs Manag. 2026 Jul 12;2026:4262055. doi: 10.1155/jonm/4262055 (PMC13358210; doi:10.1155/jonm/4262055)
Supplement: Supplementary file 1 — Supporting Information Supporting Table S1: This table contains two sections: Table 1‐A presents a comparison of BIC values for four common covariance structure models (VVV, VVI, VEI, and EII) and Table 1‐B presents the posterior probability matrix reflecting the results of the three‐class classification; Supporting Table S2: This table contains the detailed edge weights and centrality measures for the symptom network of the total sample; Supporting Table S3: This table provides the detailed edge weights and centrality measures for the symptom network of the C1; Supporting Table S4: This table provides the detailed edge weights and centrality measures for the symptom network of the C2; Supporting Table S5: This table provides the detailed edge weights and centrality measures for the symptom network of the C3; and Supporting Information 6 provides full simulation details. [file JONM-2026-4262055-s001.zip]

Archive with 6 entries (6 files):
- Supplementary Material 6.doc
- Supplementary Table 1(Supplementary Word 1. Supplementary Data for Potential Profile Models).doc
- Supplementary Table 2 (Weights for the total sample  Group).csv
- Supplementary Table 3(Weights for the C1 Profile Group).csv
- Supplementary Table 4 (Weights for the C2 Profile Group).xlsx
- Supplementary Table 5 (Weights for the C3 Profile Group).xlsx
