# Supplementary material for: Profiles and Networks: A Person‐Centered Analysis of Emotional Labor, Burnout, and Change Fatigue Among Chinese Oncology Nurses
Source: J Nurs Manag. 2026 Jul 12;2026:4262055. doi: 10.1155/jonm/4262055 (PMC13358210; doi:10.1155/jonm/4262055)
Supplement: Supplementary file 1 — Supporting Information Supporting Table S1: This table contains two sections: Table 1‐A presents a comparison of BIC values for four common covariance structure models (VVV, VVI, VEI, and EII) and Table 1‐B presents the posterior probability matrix reflecting the results of the three‐class classification; Supporting Table S2: This table contains the detailed edge weights and centrality measures for the symptom network of the total sample; Supporting Table S3: This table provides the detailed edge weights and centrality measures for the symptom network of the C1; Supporting Table S4: This table provides the detailed edge weights and centrality measures for the symptom network of the C2; Supporting Table S5: This table provides the detailed edge weights and centrality measures for the symptom network of the C3; and Supporting Information 6 provides full simulation details. [file JONM-2026-4262055-s001.zip › Supplementary Table 2 (Weights for the total sample Group).csv]

M1	M2	M3	M4	M5	M6	M7	M8	M9	M10	M11	M12	M13	M14	M15	E1	E2	E3	E4	E5	E6	E7	E8	E9	E10	E11	E12	E13	E14	F1	F2	F3	F4	F5	F6
1	0.525851942372346	0.499239724338163	0.485973012740071	0.470536899544224	0.468487830146965	0.50566448421788	0.48210356244405	0.512470622753948	-0.48435708817325	-0.474187517774846	-0.496261091594633	-0.471049485881047	-0.497029036556543	-0.488448344326388	-0.157474126765757	-0.266417626634368	-0.25793683885099	-0.238153114613712	-0.234577707967158	-0.293627938699039	-0.234199144309633	-0.0479871653391028	0.0044739720427889	-0.00735999944968734	-0.0408342481632953	-0.512107022849141	-0.509357131026091	-0.509749691317011	0.273835309803248	0.426561509078041	0.277640171773739	0.312024254424726	0.320669099441417	0.313751457990238
0.525851942372346	1	0.51748690005581	0.482883349140152	0.517411320936921	0.526756075996519	0.505717884568978	0.511310925308526	0.497150127913638	-0.495254354103565	-0.487166986388691	-0.513269744820965	-0.490202420993287	-0.510406519686587	-0.515279568975701	-0.160801539092405	-0.289471310892512	-0.280730371622776	-0.247889946560606	-0.24984386852684	-0.276163286242924	-0.253834916919656	-0.0825230955407478	-0.032736712870068	-0.00749864219139146	-0.0885841536699913	-0.504598248327585	-0.513553089405058	-0.533986197344156	0.275389848527583	0.479867753156302	0.268831080509801	0.316803507766923	0.324076996444277	0.334551259522075
0.499239724338163	0.51748690005581	1	0.550376134514324	0.553710340246233	0.532635409006795	0.500930996828814	0.512151650528056	0.551852785634891	-0.495805281720048	-0.492438479495012	-0.499810141143973	-0.495159488256334	-0.504563286081813	-0.471796722681314	-0.190721098676	-0.295206380909434	-0.262142060267395	-0.256730872333112	-0.264337185432788	-0.270583589688621	-0.237225009898341	-0.0670915473984002	-0.0524048257875101	-0.0433571357209941	-0.0675311896728975	-0.490082218139709	-0.504876472312876	-0.531446789599411	0.2903207095555	0.555687173176183	0.298287968804741	0.340868255363915	0.314601809535289	0.33141881560919
0.485973012740071	0.482883349140152	0.550376134514324	1	0.533868853010769	0.497876531998007	0.482672539348719	0.524294431956832	0.563675752361279	-0.466474890871509	-0.484496827273804	-0.4612288098645	-0.473896141292702	-0.467496638689734	-0.476980999289658	-0.137910841081585	-0.285862380889108	-0.254367414752925	-0.255685419799596	-0.248756531500333	-0.276008880733333	-0.251346024477165	-0.076338612771075	-0.0417522953070006	-0.0296111064089357	-0.0733218467174793	-0.491450151133158	-0.496226808185343	-0.533674819498308	0.326211531862927	0.449842327948449	0.306656191962676	0.327740998131369	0.323262669912108	0.318722344316026
0.470536899544224	0.517411320936921	0.553710340246233	0.533868853010769	1	0.523607086777018	0.471373068742758	0.492141977877983	0.508040647422386	-0.494269364585104	-0.483118419453469	-0.481914488108272	-0.489550630184193	-0.488624902330709	-0.474940187148308	-0.124225366872111	-0.278308495392973	-0.227008570952633	-0.246225906177281	-0.236709376952026	-0.253246204640265	-0.219820030588154	-0.0736254206663082	-0.0675484718094754	-0.0109967905696228	-0.0755639671252855	-0.478388302076544	-0.511012599898502	-0.539601609691363	0.346601543421429	0.463679128350359	0.301307273163077	0.330969498878205	0.331019440576588	0.339096196390563
0.468487830146965	0.526756075996519	0.532635409006795	0.497876531998007	0.523607086777018	1	0.496138124415357	0.518258412279077	0.469028400088549	-0.507569138479197	-0.496788241066193	-0.500389912680859	-0.492555202610221	-0.515766654400263	-0.486533059424815	-0.136241497484033	-0.243880853105031	-0.211032836196283	-0.229352821300978	-0.205347709373011	-0.242073565779738	-0.232250246692286	-0.0789433014087586	-0.0333499350570406	-0.0535842268951167	-0.0763154611978252	-0.512047259523385	-0.53462823924446	-0.499239316019592	0.32491172361918	0.479295873653314	0.37290071767082	0.335088864884961	0.349668321603921	0.344607260253975
0.50566448421788	0.505717884568978	0.500930996828814	0.482672539348719	0.471373068742758	0.496138124415357	1	0.544516023987202	0.546320958879142	-0.487966993902245	-0.49817782427499	-0.496783743249281	-0.482599190544138	-0.513388774024288	-0.523869055023156	-0.12504805274129	-0.256481978844355	-0.227834854152603	-0.24699470941095	-0.210971682201319	-0.253020822611975	-0.222335165758083	-0.0632164420364995	-0.0465745133931766	-0.0501345708995646	-0.0932948317027389	-0.501858639306656	-0.514371478051027	-0.544842425355653	0.32170621415618	0.471200368786664	0.304106772576611	0.361237757967543	0.323939258645167	0.349741407456227
0.48210356244405	0.511310925308526	0.512151650528056	0.524294431956832	0.492141977877983	0.518258412279077	0.544516023987202	1	0.549629848036627	-0.517626096370952	-0.505688518208697	-0.496812092098303	-0.511215733380059	-0.527110880951847	-0.505046692723122	-0.131600220779955	-0.272510520610712	-0.233410331364521	-0.261553695598977	-0.243207935614888	-0.247705062086385	-0.236580545612047	-0.0625594300184114	-0.01608102731977	-0.00826925803051777	-0.0858816123427194	-0.520112051281252	-0.543179050873447	-0.531307764829234	0.332228587505447	0.498376724945556	0.307119955962223	0.328908975524702	0.332360212776076	0.333488375316616
0.512470622753948	0.497150127913638	0.551852785634891	0.563675752361279	0.508040647422386	0.469028400088549	0.546320958879142	0.549629848036627	1	-0.52685458273255	-0.521444467955916	-0.546510220679786	-0.519662509950342	-0.537366827667518	-0.519351368334729	-0.149066242516589	-0.281701297384163	-0.253309564415505	-0.2597660060945	-0.2551529574471	-0.299081369422196	-0.246277789160079	-0.076704029050734	-0.0496477242081009	-0.0322680568522564	-0.0788689936080793	-0.550718390005351	-0.571050678155178	-0.580662611525521	0.344283866413556	0.500038499874741	0.332029287280057	0.346669726378196	0.338783121761767	0.364112280502038
-0.48435708817325	-0.495254354103565	-0.495805281720048	-0.466474890871509	-0.494269364585104	-0.507569138479197	-0.487966993902245	-0.517626096370952	-0.52685458273255	1	0.773376427434917	0.769713306432635	0.757729553092592	0.746478828790753	0.755934833341581	0.148047415649982	0.236285544331387	0.225353762538888	0.238172350204955	0.234591514476163	0.236163162712565	0.194687455043604	0.101207071331332	0.087626633394952	0.0806406798862755	0.141538796869363	0.670388697264812	0.682767404770452	0.704956998847409	-0.357815888204513	-0.480419798289227	-0.339163265515634	-0.355618175463293	-0.374383214315949	-0.388032051387536
-0.474187517774846	-0.487166986388691	-0.492438479495012	-0.484496827273804	-0.483118419453469	-0.496788241066193	-0.49817782427499	-0.505688518208697	-0.521444467955916	0.773376427434917	1	0.765760792671661	0.762827904575095	0.768264668632861	0.745650625394067	0.144388274815018	0.243909062442902	0.244349661260825	0.236060411054826	0.216041899531454	0.237323106092881	0.192661631502386	0.112223214858176	0.0919695728012112	0.0899771348912736	0.161421052301321	0.685230033588851	0.677715519446607	0.705512242857618	-0.357016197434095	-0.506565025466757	-0.355691706949582	-0.375994613343687	-0.379203821809617	-0.385857342354044
-0.496261091594633	-0.513269744820965	-0.499810141143973	-0.4612288098645	-0.481914488108272	-0.500389912680859	-0.496783743249281	-0.496812092098303	-0.546510220679786	0.769713306432635	0.765760792671661	1	0.757331266193982	0.763755837686475	0.753734219065562	0.141755654910433	0.229864848771777	0.204959067344426	0.217852046803812	0.213964676776424	0.220116172562503	0.197996697067085	0.123625042017215	0.104010573632699	0.0982699719244685	0.197060892034564	0.656225725709894	0.674288660911074	0.696308633256618	-0.358978036350541	-0.490096106741251	-0.327571808195113	-0.38125160033611	-0.398392208106116	-0.393877217990996
-0.471049485881047	-0.490202420993287	-0.495159488256334	-0.473896141292702	-0.489550630184193	-0.492555202610221	-0.482599190544138	-0.511215733380059	-0.519662509950342	0.757729553092592	0.762827904575095	0.757331266193982	1	0.775476857632161	0.754640208802185	0.153326622505805	0.23682084692909	0.222632043041507	0.241215655456462	0.226136933426943	0.240702910002545	0.20578576362152	0.13110876417955	0.105534616788438	0.0901896832693566	0.160068154190588	0.656709422244221	0.680861149369124	0.71367427097679	-0.341862496766401	-0.495618666883182	-0.321431100027064	-0.378189291629895	-0.379026732878046	-0.390365772502558
-0.497029036556543	-0.510406519686587	-0.504563286081813	-0.467496638689734	-0.488624902330709	-0.515766654400263	-0.513388774024288	-0.527110880951847	-0.537366827667518	0.746478828790753	0.768264668632861	0.763755837686475	0.775476857632161	1	0.789420309652062	0.165138953373449	0.23586819859899	0.226308962384641	0.218559526552549	0.211029581483267	0.246367647662348	0.205139677618982	0.0881857540507402	0.0687255055726957	0.0845826640972567	0.143672002033487	0.681871810939167	0.699832008192839	0.699640056813006	-0.341524232593309	-0.506840039375609	-0.337583575583636	-0.378444739597188	-0.389396134509457	-0.383990751585793
-0.488448344326388	-0.515279568975701	-0.471796722681314	-0.476980999289658	-0.474940187148308	-0.486533059424815	-0.523869055023156	-0.505046692723122	-0.519351368334729	0.755934833341581	0.745650625394067	0.753734219065562	0.754640208802185	0.789420309652062	1	0.153937287235374	0.229752617151208	0.218639223863314	0.234563344469535	0.217095026482829	0.237178701463809	0.21217093028916	0.125674458224309	0.0797798345284475	0.0712082591805812	0.135632331043611	0.68311574832493	0.699256559639156	0.707498702088958	-0.339796507669422	-0.468741320473709	-0.336216012306516	-0.379031228217727	-0.403914872314281	-0.398899275621014
-0.157474126765757	-0.160801539092405	-0.190721098676	-0.137910841081585	-0.124225366872111	-0.136241497484033	-0.12504805274129	-0.131600220779955	-0.149066242516589	0.148047415649982	0.144388274815018	0.141755654910433	0.153326622505805	0.165138953373449	0.153937287235374	1	0.60026384634955	0.612409656920755	0.57834843795822	0.557310244520292	0.580885324475855	0.579512429289375	0.166082139986614	0.201527514283301	0.177773328225707	0.170037811470391	0.255106419726955	0.248663431867485	0.278736889505978	0.414134648699566	0.020947843096218	0.149127623194843	0.130503746917054	0.176467922921867	0.115618430737107
-0.266417626634368	-0.289471310892512	-0.295206380909434	-0.285862380889108	-0.278308495392973	-0.243880853105031	-0.256481978844355	-0.272510520610712	-0.281701297384163	0.236285544331387	0.243909062442902	0.229864848771777	0.23682084692909	0.23586819859899	0.229752617151208	0.60026384634955	1	0.763500718817192	0.761831662212982	0.7330647749232	0.749561099962694	0.746663499623411	0.21216730296957	0.178987544671707	0.162646506041141	0.137223562044737	0.320216971105008	0.351967558965016	0.413021947782104	0.147679816216919	-0.0804950164974388	0.133324825259987	0.108282855135837	0.0951434497876128	0.0685182833004094
-0.25793683885099	-0.280730371622776	-0.262142060267395	-0.254367414752925	-0.227008570952633	-0.211032836196283	-0.227834854152603	-0.233410331364521	-0.253309564415505	0.225353762538888	0.244349661260825	0.204959067344426	0.222632043041507	0.226308962384641	0.218639223863314	0.612409656920755	0.763500718817192	1	0.784264194685407	0.770841321844626	0.784576115290296	0.775078311232426	0.188120114052932	0.179444808970351	0.177370962685036	0.137167526084293	0.329952286598961	0.357963509687309	0.425208318471539	0.134970581062615	-0.0411006793204716	0.135232889044218	0.100453398347967	0.123270044796638	0.105606427703438
-0.238153114613712	-0.247889946560606	-0.256730872333112	-0.255685419799596	-0.246225906177281	-0.229352821300978	-0.24699470941095	-0.261553695598977	-0.2597660060945	0.238172350204955	0.236060411054826	0.217852046803812	0.241215655456462	0.218559526552549	0.234563344469535	0.57834843795822	0.761831662212982	0.784264194685407	1	0.765227429636485	0.792411338318107	0.766072207978441	0.199198267102973	0.199672641183532	0.173827036218785	0.134798242696878	0.350169332857528	0.36564883473668	0.422379984751077	0.126966735970142	-0.0378947541918927	0.124266269519066	0.100602955455747	0.0984217539274959	0.0858108487373156
-0.234577707967158	-0.24984386852684	-0.264337185432788	-0.248756531500333	-0.236709376952026	-0.205347709373011	-0.210971682201319	-0.243207935614888	-0.2551529574471	0.234591514476163	0.216041899531454	0.213964676776424	0.226136933426943	0.211029581483267	0.217095026482829	0.557310244520292	0.7330647749232	0.770841321844626	0.765227429636485	1	0.77707180238851	0.756884998072136	0.176672008720849	0.158000540197781	0.172352122366123	0.13452960328793	0.348672932209327	0.364220542313143	0.420739074287158	0.131659709534028	-0.0508513580791626	0.160651096189069	0.10981559126046	0.0909406436986457	0.0969098415821362
-0.293627938699039	-0.276163286242924	-0.270583589688621	-0.276008880733333	-0.253246204640265	-0.242073565779738	-0.253020822611975	-0.247705062086385	-0.299081369422196	0.236163162712565	0.237323106092881	0.220116172562503	0.240702910002545	0.246367647662348	0.237178701463809	0.580885324475855	0.749561099962694	0.784576115290296	0.792411338318107	0.77707180238851	1	0.765039646096968	0.19674722607095	0.181788159307365	0.167839342418174	0.145558306918065	0.342157680847564	0.371684810109753	0.433618755640356	0.123996820534823	-0.055089219643055	0.130884575300886	0.0954274382692341	0.104189218866363	0.0893180825690891
-0.234199144309633	-0.253834916919656	-0.237225009898341	-0.251346024477165	-0.219820030588154	-0.232250246692286	-0.222335165758083	-0.236580545612047	-0.246277789160079	0.194687455043604	0.192661631502386	0.197996697067085	0.20578576362152	0.205139677618982	0.21217093028916	0.579512429289375	0.746663499623411	0.775078311232426	0.766072207978441	0.756884998072136	0.765039646096968	1	0.211658357542042	0.168028859576252	0.173419577410694	0.123500417717846	0.320191157139973	0.355962509546475	0.410911029206566	0.144296169922978	-0.0197615522306248	0.138099187206904	0.125617874265059	0.15000443819468	0.115350006307786
-0.0479871653391028	-0.0825230955407478	-0.0670915473984002	-0.076338612771075	-0.0736254206663082	-0.0789433014087586	-0.0632164420364995	-0.0625594300184114	-0.076704029050734	0.101207071331332	0.112223214858176	0.123625042017215	0.13110876417955	0.0881857540507402	0.125674458224309	0.166082139986614	0.21216730296957	0.188120114052932	0.199198267102973	0.176672008720849	0.19674722607095	0.211658357542042	1	0.261608876553911	0.283222133196642	0.197737854828396	0.140373139728347	0.156355232883919	0.0974407070060434	-0.00193262540679144	-0.0622386312731614	-0.0464853615463174	0.00274565225548272	-0.0376916702541658	0.00764740277122204
0.0044739720427889	-0.032736712870068	-0.0524048257875101	-0.0417522953070006	-0.0675484718094754	-0.0333499350570406	-0.0465745133931766	-0.01608102731977	-0.0496477242081009	0.087626633394952	0.0919695728012112	0.104010573632699	0.105534616788438	0.0687255055726957	0.0797798345284475	0.201527514283301	0.178987544671707	0.179444808970351	0.199672641183532	0.158000540197781	0.181788159307365	0.168028859576252	0.261608876553911	1	0.244615652275792	0.236135846731958	0.133146457579719	0.123499314236149	0.0885486731669116	0.0569525973572996	-0.0177058956685276	0.0391440278718833	0.0259315704528197	-0.0129128632881251	-0.00017062713247911
-0.00735999944968734	-0.00749864219139146	-0.0433571357209941	-0.0296111064089357	-0.0109967905696228	-0.0535842268951167	-0.0501345708995646	-0.00826925803051777	-0.0322680568522564	0.0806406798862755	0.0899771348912736	0.0982699719244685	0.0901896832693566	0.0845826640972567	0.0712082591805812	0.177773328225707	0.162646506041141	0.177370962685036	0.173827036218785	0.172352122366123	0.167839342418174	0.173419577410694	0.283222133196642	0.244615652275792	1	0.180657716592206	0.134919970985001	0.121935836203299	0.0751153578658257	0.0305333096771077	-0.0306752976925344	0.0239332697473096	0.00997259898116376	0.0269454380568274	0.00705345642666867
-0.0408342481632953	-0.0885841536699913	-0.0675311896728975	-0.0733218467174793	-0.0755639671252855	-0.0763154611978252	-0.0932948317027389	-0.0858816123427194	-0.0788689936080793	0.141538796869363	0.161421052301321	0.197060892034564	0.160068154190588	0.143672002033487	0.135632331043611	0.170037811470391	0.137223562044737	0.137167526084293	0.134798242696878	0.13452960328793	0.145558306918065	0.123500417717846	0.197737854828396	0.236135846731958	0.180657716592206	1	0.228247538604052	0.18375656207893	0.117394990889677	0.00628801221877547	-0.0702089004753629	-0.0280991724976545	-0.0459920926563249	-0.0401449478936364	-0.0487953964071633
-0.512107022849141	-0.504598248327585	-0.490082218139709	-0.491450151133158	-0.478388302076544	-0.512047259523385	-0.501858639306656	-0.520112051281252	-0.550718390005351	0.670388697264812	0.685230033588851	0.656225725709894	0.656709422244221	0.681871810939167	0.68311574832493	0.255106419726955	0.320216971105008	0.329952286598961	0.350169332857528	0.348672932209327	0.342157680847564	0.320191157139973	0.140373139728347	0.133146457579719	0.134919970985001	0.228247538604052	1	0.823677858333505	0.734218081774707	-0.276570976754092	-0.457127233263525	-0.296999112737367	-0.320462531549597	-0.356408274359144	-0.323436999886702
-0.509357131026091	-0.513553089405058	-0.504876472312876	-0.496226808185343	-0.511012599898502	-0.53462823924446	-0.514371478051027	-0.543179050873447	-0.571050678155178	0.682767404770452	0.677715519446607	0.674288660911074	0.680861149369124	0.699832008192839	0.699256559639156	0.248663431867485	0.351967558965016	0.357963509687309	0.36564883473668	0.364220542313143	0.371684810109753	0.355962509546475	0.156355232883919	0.123499314236149	0.121935836203299	0.18375656207893	0.823677858333505	1	0.778954905604217	-0.299762181836328	-0.477274656526512	-0.328638982297579	-0.323236847020822	-0.337348310201088	-0.340540910131944
-0.509749691317011	-0.533986197344156	-0.531446789599411	-0.533674819498308	-0.539601609691363	-0.499239316019592	-0.544842425355653	-0.531307764829234	-0.580662611525521	0.704956998847409	0.705512242857618	0.696308633256618	0.71367427097679	0.699640056813006	0.707498702088958	0.278736889505978	0.413021947782104	0.425208318471539	0.422379984751077	0.420739074287158	0.433618755640356	0.410911029206566	0.0974407070060434	0.0885486731669116	0.0751153578658257	0.117394990889677	0.734218081774707	0.778954905604217	1	-0.321309441962444	-0.47100146735099	-0.296171609717369	-0.314358434855621	-0.300691085619028	-0.338225718164585
0.273835309803248	0.275389848527583	0.2903207095555	0.326211531862927	0.346601543421429	0.32491172361918	0.32170621415618	0.332228587505447	0.344283866413556	-0.357815888204513	-0.357016197434095	-0.358978036350541	-0.341862496766401	-0.341524232593309	-0.339796507669422	0.414134648699566	0.147679816216919	0.134970581062615	0.126966735970142	0.131659709534028	0.123996820534823	0.144296169922978	-0.00193262540679144	0.0569525973572996	0.0305333096771077	0.00628801221877547	-0.276570976754092	-0.299762181836328	-0.321309441962444	1	0.449359627454086	0.425733220975564	0.454451823976927	0.436468129560272	0.380243339638823
0.426561509078041	0.479867753156302	0.555687173176183	0.449842327948449	0.463679128350359	0.479295873653314	0.471200368786664	0.498376724945556	0.500038499874741	-0.480419798289227	-0.506565025466757	-0.490096106741251	-0.495618666883182	-0.506840039375609	-0.468741320473709	0.020947843096218	-0.0804950164974388	-0.0411006793204716	-0.0378947541918927	-0.0508513580791626	-0.055089219643055	-0.0197615522306248	-0.0622386312731614	-0.0177058956685276	-0.0306752976925344	-0.0702089004753629	-0.457127233263525	-0.477274656526512	-0.47100146735099	0.449359627454086	1	0.459589617808824	0.407701403622124	0.4338678278931	0.4563366899171
0.277640171773739	0.268831080509801	0.298287968804741	0.306656191962676	0.301307273163077	0.37290071767082	0.304106772576611	0.307119955962223	0.332029287280057	-0.339163265515634	-0.355691706949582	-0.327571808195113	-0.321431100027064	-0.337583575583636	-0.336216012306516	0.149127623194843	0.133324825259987	0.135232889044218	0.124266269519066	0.160651096189069	0.130884575300886	0.138099187206904	-0.0464853615463174	0.0391440278718833	0.0239332697473096	-0.0280991724976545	-0.296999112737367	-0.328638982297579	-0.296171609717369	0.425733220975564	0.459589617808824	1	0.441536101149642	0.427156629829496	0.445269260721388
0.312024254424726	0.316803507766923	0.340868255363915	0.327740998131369	0.330969498878205	0.335088864884961	0.361237757967543	0.328908975524702	0.346669726378196	-0.355618175463293	-0.375994613343687	-0.38125160033611	-0.378189291629895	-0.378444739597188	-0.379031228217727	0.130503746917054	0.108282855135837	0.100453398347967	0.100602955455747	0.10981559126046	0.0954274382692341	0.125617874265059	0.00274565225548272	0.0259315704528197	0.00997259898116376	-0.0459920926563249	-0.320462531549597	-0.323236847020822	-0.314358434855621	0.454451823976927	0.407701403622124	0.441536101149642	1	0.425341427449096	0.433977694693928
0.320669099441417	0.324076996444277	0.314601809535289	0.323262669912108	0.331019440576588	0.349668321603921	0.323939258645167	0.332360212776076	0.338783121761767	-0.374383214315949	-0.379203821809617	-0.398392208106116	-0.379026732878046	-0.389396134509457	-0.403914872314281	0.176467922921867	0.0951434497876128	0.123270044796638	0.0984217539274959	0.0909406436986457	0.104189218866363	0.15000443819468	-0.0376916702541658	-0.0129128632881251	0.0269454380568274	-0.0401449478936364	-0.356408274359144	-0.337348310201088	-0.300691085619028	0.436468129560272	0.4338678278931	0.427156629829496	0.425341427449096	1	0.468924392700951
0.313751457990238	0.334551259522075	0.33141881560919	0.318722344316026	0.339096196390563	0.344607260253975	0.349741407456227	0.333488375316616	0.364112280502038	-0.388032051387536	-0.385857342354044	-0.393877217990996	-0.390365772502558	-0.383990751585793	-0.398899275621014	0.115618430737107	0.0685182833004094	0.105606427703438	0.0858108487373156	0.0969098415821362	0.0893180825690891	0.115350006307786	0.00764740277122204	-0.00017062713247911	0.00705345642666867	-0.0487953964071633	-0.323436999886702	-0.340540910131944	-0.338225718164585	0.380243339638823	0.4563366899171	0.445269260721388	0.433977694693928	0.468924392700951	1
