# Supplementary material for: Profiles and Networks: A Person‐Centered Analysis of Emotional Labor, Burnout, and Change Fatigue Among Chinese Oncology Nurses
Source: J Nurs Manag. 2026 Jul 12;2026:4262055. doi: 10.1155/jonm/4262055 (PMC13358210; doi:10.1155/jonm/4262055)
Supplement: Supplementary file 1 — Supporting Information Supporting Table S1: This table contains two sections: Table 1‐A presents a comparison of BIC values for four common covariance structure models (VVV, VVI, VEI, and EII) and Table 1‐B presents the posterior probability matrix reflecting the results of the three‐class classification; Supporting Table S2: This table contains the detailed edge weights and centrality measures for the symptom network of the total sample; Supporting Table S3: This table provides the detailed edge weights and centrality measures for the symptom network of the C1; Supporting Table S4: This table provides the detailed edge weights and centrality measures for the symptom network of the C2; Supporting Table S5: This table provides the detailed edge weights and centrality measures for the symptom network of the C3; and Supporting Information 6 provides full simulation details. [file JONM-2026-4262055-s001.zip › Supplementary Table 3(Weights for the C1 Profile Group).csv]

M1	M2	M3	M4	M5	M6	M7	M8	M9	M10	M11	M12	M13	M14	M15	E1	E2	E3	E4	E5	E6	E7	E8	E9	E10	E11	E12	E13	E14	F1	F2	F3	F4	F5	F6
1	0.311651852	0.349722732	0.135392233	0.311223979	0.063732078	0.2346262	0.098528243	0.106673783	0.121928703	0.156152925	0.125932093	0.083077902	0.090556718	-0.012426476	0.154440312	-0.031573494	0.191379206	0.147922775	0.127409411	-0.091687726	0.154007831	0.007938633	0.159337066	0.049327353	-0.024206702	0.042980848	0.107712306	0.026678298	-0.098389823	-0.034473295	0.102568207	0.095151853	0.036838394	-0.078427023
0.311651852	1	0.117346626	0.173783055	0.280807115	0.114446615	0.18022331	0.08082885	0.056076715	0.21879468	0.236996767	0.297989066	0.233417993	0.163905299	0.146306836	-0.002607672	-0.007694128	0.060323172	0.079768134	0.226452272	-0.049353975	0.174683018	-0.041210372	-0.044484319	0.080823407	-0.212626528	0.168229052	0.145912691	0.12863619	-0.015351366	0.066330399	-0.017734	0.05329968	0.068893845	0.016575843
0.349722732	0.117346626	1	0.333346548	0.264827762	0.322041267	0.257805316	0.187856708	0.066572972	0.041716227	0.066275033	0.11202619	0.036762784	-0.009552384	0.061115924	0.014771783	0.045624364	0.090860782	0.189704305	-0.086469474	-0.075086942	-0.044963217	0.076504052	0.171725209	-0.031341527	0.033864314	0.021334882	0.089512932	0.044624763	-0.057450698	-0.148770202	-0.151748383	0.131704549	0.021331522	-0.14814998
0.135392233	0.173783055	0.333346548	1	0.315943653	0.2780734	0.266419603	0.203251998	0.196479931	-0.014219564	-0.026715308	0.062183724	-0.026151563	-0.007397911	-0.006040028	0.118359942	0.052410446	0.109539196	0.143542775	-0.043559599	0.022100204	-0.026925016	0.021962738	0.019517805	0.021198501	0.045662109	0.009271209	-0.048277557	0.019573906	-0.028088412	-0.164260058	-0.127335338	0.009432005	0.008123341	-0.160619206
0.311223979	0.280807115	0.264827762	0.315943653	1	0.329794042	0.237066565	0.011912237	0.08475446	0.028526153	0.063893615	0.004165882	-0.012895824	0.029153848	0.032325628	-0.026654942	0.07288495	0.020060883	0.102124567	0.066469298	-0.063629405	0.076414307	0.07686743	0.109453685	0.067647678	0.026282892	-0.00614066	0.044132238	0.006491892	-0.097530393	-0.038960974	-0.026165243	0.124095571	-0.009816903	0.049643926
0.063732078	0.114446615	0.322041267	0.2780734	0.329794042	1	0.278014577	0.159040584	0.059646627	0.020815164	0.106539627	-0.00532326	0.057104446	0.072093794	0.058851915	-0.072568751	-0.077943906	0.012136903	0.017079836	-0.108499077	0.035046715	-0.07832165	0.00715624	0.09228424	0.02795543	-0.058866117	0.006669624	0.126077451	0.053945725	0.046498332	0.056128809	0.00152902	0.141372004	-0.025838385	-0.059003658
0.2346262	0.18022331	0.257805316	0.266419603	0.237066565	0.278014577	1	0.314516087	0.097797159	-0.072226165	-0.054255633	-0.091216212	0.00968125	-0.129789771	-0.072382329	0.073681849	-0.016174018	0.125702588	0.098867117	0.10241295	0.048097847	-0.000842246	0.121537023	0.06917999	0.119733237	-0.111779809	-0.047705327	-0.061753868	-0.091478558	0.213026012	0.193915256	0.060292602	0.135741041	0.1071947	0.002881885
0.098528243	0.08082885	0.187856708	0.203251998	0.011912237	0.159040584	0.314516087	1	0.145249645	-0.112870561	-0.111572512	-0.113700059	0.033008685	-0.044574413	0.009810013	0.017866994	-0.182724466	0.087731146	-0.05207358	-0.00345414	0.102418354	-0.060247956	-0.024143876	-0.008700068	0.133550633	0.002154045	-0.140091778	-0.048051781	0.016603074	0.228290305	0.18373051	0.085807516	0.258198736	0.149517351	0.076412085
0.106673783	0.056076715	0.066572972	0.196479931	0.08475446	0.059646627	0.097797159	0.145249645	1	0.104729295	0.045933712	0.060045272	0.105921704	0.069769928	0.113750793	0.080068265	0.041257403	0.028162235	-0.013896382	0.087329034	-0.068895602	-0.005573531	-0.156564023	-0.028122253	0.017985419	-0.091496643	0.094614242	0.01441323	0.074035112	0.114674815	0.074626817	0.064418411	0.180140901	0.092666592	0.017329884
0.121928703	0.21879468	0.041716227	-0.014219564	0.028526153	0.020815164	-0.072226165	-0.112870561	0.104729295	1	0.636496269	0.64423812	0.673854277	0.672980895	0.645858165	-0.091044909	-0.200100013	-0.075617834	-0.116870345	0.00757574	-0.010314461	0.071027293	-0.009282039	-0.064785049	0.022999669	-0.199127295	0.62805447	0.607504807	0.579108946	-0.006651548	0.033273486	-0.137493578	-0.082770312	-0.130389163	-0.066922469
0.156152925	0.236996767	0.066275033	-0.026715308	0.063893615	0.106539627	-0.054255633	-0.111572512	0.045933712	0.636496269	1	0.693299528	0.648218767	0.680377382	0.581877001	-0.071901683	-0.097062579	0.038477091	-0.124652622	-0.002386907	-0.098893161	-0.001810882	-0.124792821	0.002560505	0.041378454	-0.148390561	0.605398116	0.631402587	0.603992753	-0.071466262	-0.005683608	-0.118318089	-0.132860868	-0.093140009	-0.178426721
0.125932093	0.297989066	0.11202619	0.062183724	0.004165882	-0.00532326	-0.091216212	-0.113700059	0.060045272	0.64423812	0.693299528	1	0.619628261	0.596002004	0.611819531	-0.039907293	-0.085068002	0.042256332	0.035053493	0.075094369	-0.026721713	0.099801045	-0.092881725	0.025003044	0.043194598	-0.140182863	0.672019319	0.581244808	0.656105858	-0.097410296	0.013099578	-0.059882322	-0.043515435	-0.063843411	-0.160984742
0.083077902	0.233417993	0.036762784	-0.026151563	-0.012895824	0.057104446	0.00968125	0.033008685	0.105921704	0.673854277	0.648218767	0.619628261	1	0.6632894	0.649770018	-0.076133754	-0.150369025	-0.03194825	-0.163647212	0.0972443	0.017557966	-0.03491546	-0.037659017	-0.094981212	0.114718425	-0.217251998	0.62621824	0.604794518	0.634323846	0.064813184	0.109874118	-0.001684921	-0.01098692	-0.00119318	-0.054921609
0.090556718	0.163905299	-0.009552384	-0.007397911	0.029153848	0.072093794	-0.129789771	-0.044574413	0.069769928	0.672980895	0.680377382	0.596002004	0.6632894	1	0.616455472	0.023942903	-0.084183062	0.0239441	-0.10137332	-0.028745964	-0.025811238	0.057364509	-0.088244022	-0.033835405	0.139117008	-0.162846319	0.624458789	0.662048827	0.649695875	0.019535631	0.084310609	-0.03075855	0.017599103	0.017171015	-0.034719979
-0.012426476	0.146306836	0.061115924	-0.006040028	0.032325628	0.058851915	-0.072382329	0.009810013	0.113750793	0.645858165	0.581877001	0.611819531	0.649770018	0.616455472	1	-0.143391084	-0.062152315	-0.03956548	-0.03485062	0.039880019	0.083234448	0.003171235	-0.083854648	-0.032065564	-0.007388881	-0.243384422	0.588040671	0.666246778	0.656022563	0.060145398	0.083661	0.005010485	0.0126533	-0.074015596	0.015410765
0.154440312	-0.002607672	0.014771783	0.118359942	-0.026654942	-0.072568751	0.073681849	0.017866994	0.080068265	-0.091044909	-0.071901683	-0.039907293	-0.076133754	0.023942903	-0.143391084	1	0.307656035	0.285082327	0.26003727	0.056129213	0.079957174	0.043819731	0.188920621	0.19616918	0.210638949	0.246146868	-0.042487375	-0.087937185	-0.109408104	-0.062179029	-0.056720391	-0.025366873	0.002013962	0.131640153	0.065048179
-0.031573494	-0.007694128	0.045624364	0.052410446	0.07288495	-0.077943906	-0.016174018	-0.182724466	0.041257403	-0.200100013	-0.097062579	-0.085068002	-0.150369025	-0.084183062	-0.062152315	0.307656035	1	0.124284512	0.198314812	0.044170515	0.036348059	0.208887453	0.230848433	0.080242851	0.061325693	0.078396265	-0.07261339	-0.124551745	-0.10484365	-0.081846424	-0.227446055	-0.027432064	-0.015184382	0.079354827	0.01781586
0.191379206	0.060323172	0.090860782	0.109539196	0.020060883	0.012136903	0.125702588	0.087731146	0.028162235	-0.075617834	0.038477091	0.042256332	-0.03194825	0.0239441	-0.03956548	0.285082327	0.124284512	1	0.325721392	0.063876104	0.072558775	-0.000197072	0.116727763	0.15034917	0.167520028	0.256619094	-0.068186983	0.053511638	-0.012462854	-0.042079297	-0.027577147	0.015924788	-0.003298256	0.108868885	-0.017885979
0.147922775	0.079768134	0.189704305	0.143542775	0.102124567	0.017079836	0.098867117	-0.05207358	-0.013896382	-0.116870345	-0.124652622	0.035053493	-0.163647212	-0.10137332	-0.03485062	0.26003727	0.198314812	0.325721392	1	0.056135839	0.091036498	0.106852534	0.036402754	0.156704074	0.049948854	0.170754199	-0.152637161	-0.006596605	-0.070818207	-0.161286819	-0.016152162	0.072985084	0.153047755	-0.004248372	0.082343404
0.127409411	0.226452272	-0.086469474	-0.043559599	0.066469298	-0.108499077	0.10241295	-0.00345414	0.087329034	0.00757574	-0.002386907	0.075094369	0.0972443	-0.028745964	0.039880019	0.056129213	0.044170515	0.063876104	0.056135839	1	0.080425094	0.059978576	0.099362686	0.011809065	0.051234522	-0.0839663	0.08969459	0.026521955	0.025624153	0.065018181	0.076618864	0.101542544	0.025588846	0.002979068	-0.030366209
-0.091687726	-0.049353975	-0.075086942	0.022100204	-0.063629405	0.035046715	0.048097847	0.102418354	-0.068895602	-0.010314461	-0.098893161	-0.026721713	0.017557966	-0.025811238	0.083234448	0.079957174	0.036348059	0.072558775	0.091036498	0.080425094	1	-0.023885325	0.203931778	0.153388667	0.145701409	0.011973105	0.003292152	0.034243952	0.037977643	-0.018089786	-0.029615596	-0.077201339	0.101078666	-0.010984248	0.081868928
0.154007831	0.174683018	-0.044963217	-0.026925016	0.076414307	-0.07832165	-0.000842246	-0.060247956	-0.005573531	0.071027293	-0.001810882	0.099801045	-0.03491546	0.057364509	0.003171235	0.043819731	0.208887453	-0.000197072	0.106852534	0.059978576	-0.023885325	1	0.099463896	0.02845092	0.163466778	0.089502735	-0.024732827	-0.145060476	0.027118278	-0.092219332	-0.096889383	0.076702333	-0.045197372	0.000467732	0.06074506
0.007938633	-0.041210372	0.076504052	0.021962738	0.07686743	0.00715624	0.121537023	-0.024143876	-0.156564023	-0.009282039	-0.124792821	-0.092881725	-0.037659017	-0.088244022	-0.083854648	0.188920621	0.230848433	0.116727763	0.036402754	0.099362686	0.203931778	0.099463896	1	0.158916258	0.266604485	0.17732662	-0.011844027	-0.124113377	-0.080033641	0.10267369	-0.151676695	-0.071875849	-0.058080995	-0.04431921	0.070088136
0.159337066	-0.044484319	0.171725209	0.019517805	0.109453685	0.09228424	0.06917999	-0.008700068	-0.028122253	-0.064785049	0.002560505	0.025003044	-0.094981212	-0.033835405	-0.032065564	0.19616918	0.080242851	0.15034917	0.156704074	0.011809065	0.153388667	0.02845092	0.158916258	1	0.042545395	0.104020227	-0.053374883	-0.063412328	-0.054404117	-0.074138676	-0.194465368	-0.180672902	0.009981168	-0.085513145	-0.122393195
0.049327353	0.080823407	-0.031341527	0.021198501	0.067647678	0.02795543	0.119733237	0.133550633	0.017985419	0.022999669	0.041378454	0.043194598	0.114718425	0.139117008	-0.007388881	0.210638949	0.061325693	0.167520028	0.049948854	0.051234522	0.145701409	0.163466778	0.266604485	0.042545395	1	0.107124838	0.029330407	0.071632675	0.085946256	0.028578556	0.13881771	0.096692147	0.035734508	0.023563375	-0.034377301
-0.024206702	-0.212626528	0.033864314	0.045662109	0.026282892	-0.058866117	-0.111779809	0.002154045	-0.091496643	-0.199127295	-0.148390561	-0.140182863	-0.217251998	-0.162846319	-0.243384422	0.246146868	0.078396265	0.256619094	0.170754199	-0.0839663	0.011973105	0.089502735	0.17732662	0.104020227	0.107124838	1	-0.252995795	-0.170501321	-0.234944176	-0.064268186	-0.144410647	-0.038206052	0.076841689	0.033323938	-0.013609564
0.042980848	0.168229052	0.021334882	0.009271209	-0.00614066	0.006669624	-0.047705327	-0.140091778	0.094614242	0.62805447	0.605398116	0.672019319	0.62621824	0.624458789	0.588040671	-0.042487375	-0.07261339	-0.068186983	-0.152637161	0.08969459	0.003292152	-0.024732827	-0.011844027	-0.053374883	0.029330407	-0.252995795	1	0.548308763	0.587551106	-0.030268785	0.095327779	-0.097505693	-0.122889004	-0.132133127	-0.064055909
0.107712306	0.145912691	0.089512932	-0.048277557	0.044132238	0.126077451	-0.061753868	-0.048051781	0.01441323	0.607504807	0.631402587	0.581244808	0.604794518	0.662048827	0.666246778	-0.087937185	-0.124551745	0.053511638	-0.006596605	0.026521955	0.034243952	-0.145060476	-0.124113377	-0.063412328	0.071632675	-0.170501321	0.548308763	1	0.639192328	0.006816353	0.133048133	-0.020573233	-0.004949408	-0.098376888	-0.070132405
0.026678298	0.12863619	0.044624763	0.019573906	0.006491892	0.053945725	-0.091478558	0.016603074	0.074035112	0.579108946	0.603992753	0.656105858	0.634323846	0.649695875	0.656022563	-0.109408104	-0.10484365	-0.012462854	-0.070818207	0.025624153	0.037977643	0.027118278	-0.080033641	-0.054404117	0.085946256	-0.234944176	0.587551106	0.639192328	1	0.121561165	0.127972727	0.00593135	0.047532938	0.014265018	-0.007259994
-0.098389823	-0.015351366	-0.057450698	-0.028088412	-0.097530393	0.046498332	0.213026012	0.228290305	0.114674815	-0.006651548	-0.071466262	-0.097410296	0.064813184	0.019535631	0.060145398	-0.062179029	-0.081846424	-0.042079297	-0.161286819	0.065018181	-0.018089786	-0.092219332	0.10267369	-0.074138676	0.028578556	-0.064268186	-0.030268785	0.006816353	0.121561165	1	0.449907847	0.273956547	0.272056978	0.137108118	0.26516219
-0.034473295	0.066330399	-0.148770202	-0.164260058	-0.038960974	0.056128809	0.193915256	0.18373051	0.074626817	0.033273486	-0.005683608	0.013099578	0.109874118	0.084310609	0.083661	-0.056720391	-0.227446055	-0.027577147	-0.016152162	0.076618864	-0.029615596	-0.096889383	-0.151676695	-0.194465368	0.13881771	-0.144410647	0.095327779	0.133048133	0.127972727	0.449907847	1	0.455472749	0.323884079	0.24986941	0.345522368
0.102568207	-0.017734	-0.151748383	-0.127335338	-0.026165243	0.00152902	0.060292602	0.085807516	0.064418411	-0.137493578	-0.118318089	-0.059882322	-0.001684921	-0.03075855	0.005010485	-0.025366873	-0.027432064	0.015924788	0.072985084	0.101542544	-0.077201339	0.076702333	-0.071875849	-0.180672902	0.096692147	-0.038206052	-0.097505693	-0.020573233	0.00593135	0.273956547	0.455472749	1	0.37209791	0.263024324	0.406425081
0.095151853	0.05329968	0.131704549	0.009432005	0.124095571	0.141372004	0.135741041	0.258198736	0.180140901	-0.082770312	-0.132860868	-0.043515435	-0.01098692	0.017599103	0.0126533	0.002013962	-0.015184382	-0.003298256	0.153047755	0.025588846	0.101078666	-0.045197372	-0.058080995	0.009981168	0.035734508	0.076841689	-0.122889004	-0.004949408	0.047532938	0.272056978	0.323884079	0.37209791	1	0.556192389	0.380684396
0.036838394	0.068893845	0.021331522	0.008123341	-0.009816903	-0.025838385	0.1071947	0.149517351	0.092666592	-0.130389163	-0.093140009	-0.063843411	-0.00119318	0.017171015	-0.074015596	0.131640153	0.079354827	0.108868885	-0.004248372	0.002979068	-0.010984248	0.000467732	-0.04431921	-0.085513145	0.023563375	0.033323938	-0.132133127	-0.098376888	0.014265018	0.137108118	0.24986941	0.263024324	0.556192389	1	0.359921463
-0.078427023	0.016575843	-0.14814998	-0.160619206	0.049643926	-0.059003658	0.002881885	0.076412085	0.017329884	-0.066922469	-0.178426721	-0.160984742	-0.054921609	-0.034719979	0.015410765	0.065048179	0.01781586	-0.017885979	0.082343404	-0.030366209	0.081868928	0.06074506	0.070088136	-0.122393195	-0.034377301	-0.013609564	-0.064055909	-0.070132405	-0.007259994	0.26516219	0.345522368	0.406425081	0.380684396	0.359921463	1
