# Supplementary material for: Profiles and Networks: A Person‐Centered Analysis of Emotional Labor, Burnout, and Change Fatigue Among Chinese Oncology Nurses
Source: J Nurs Manag. 2026 Jul 12;2026:4262055. doi: 10.1155/jonm/4262055 (PMC13358210; doi:10.1155/jonm/4262055)
Supplement: Supplementary file 1 — Supporting Information Supporting Table S1: This table contains two sections: Table 1‐A presents a comparison of BIC values for four common covariance structure models (VVV, VVI, VEI, and EII) and Table 1‐B presents the posterior probability matrix reflecting the results of the three‐class classification; Supporting Table S2: This table contains the detailed edge weights and centrality measures for the symptom network of the total sample; Supporting Table S3: This table provides the detailed edge weights and centrality measures for the symptom network of the C1; Supporting Table S4: This table provides the detailed edge weights and centrality measures for the symptom network of the C2; Supporting Table S5: This table provides the detailed edge weights and centrality measures for the symptom network of the C3; and Supporting Information 6 provides full simulation details. [file JONM-2026-4262055-s001.zip › Supplementary Table 4 (Weights for the C2 Profile Group).xlsx]

## Sheet: mydata
M1	M2	M3	M4	M5	M6	M7	M8	M9	M10	M11	M12	M13	M14	M15	E1	E2	E3	E4	E5	E6	E7	E8	E9	E10	E11	E12	E13	E14	F1	F2	F3	F4	F5	F6
1	0.161302	0.117016	0.113956	0.0288871	0.0638499	0.140032	0.0967033	0.132991	0.126385	0.0732772	-0.00976106	0.0818158	-0.0446019	-0.00236741	0.0381047	0.0800295	0.0220996	0.0946322	0.0772902	0.00781158	0.03191	0.0335758	0.100443	0.0720032	0.0963794	-0.0529166	0.0280619	0.107226	0.0335758	0.110998	0.0892353	0.0973876	0.154315	0.124096
0.161302	1	0.0685108	0.0424565	0.1039	0.161785	0.113017	0.106129	0.0485641	0.0211191	0.0566756	-0.0190158	-0.00935441	-0.0609841	-0.0650439	0.0336399	-0.0142143	-0.100514	0.0507836	0.010999	0.0380848	-0.0434622	0.0363099	0.0492983	0.0610607	0.0479754	-0.00993273	0.0290121	-0.00104626	0.0363099	0.121975	0.0305297	0.0672748	0.100482	0.0974112
0.117016	0.0685108	1	0.183386	0.181287	0.161227	0.0718883	0.0881994	0.146187	0.0128187	0.00193632	0.00524619	0.0300973	-0.0368731	0.074232	0.013989	0.00191339	0.0328232	0.0164365	0.049058	0.0669472	0.0844131	0.025427	0.0640222	0.0592036	0.072279	0.0210755	0.036377	0.0501988	0.025427	0.0974556	0.119986	0.123422	0.111896	0.10903
0.113956	0.0424565	0.183386	1	0.144478	0.107828	0.0495499	0.0910016	0.188721	0.104265	0.00201032	0.0780522	0.0273828	0.091354	0.0095378	0.0356746	-0.0336989	0.00047924	0.0244646	0.0383357	0.0283647	0.0463439	0.131796	0.0620454	0.0679393	0.019478	-0.0196017	0.0602943	-0.0280689	0.131796	0.118673	0.138805	0.0747182	0.118408	0.120563
0.0288871	0.1039	0.181287	0.144478	1	0.130727	0.00501443	0.0946824	0.0681516	0.00586758	0.00298832	0.0173098	-0.0253708	-0.0172233	-0.011338	-0.0101266	-0.0518375	0.0309803	-0.0143534	0.056712	0.0640607	0.0388607	0.155631	-0.0344112	0.0729574	0.0123656	0.0206089	0.0139088	-0.015177	0.155631	0.0911374	0.0876335	0.0960148	0.147998	0.121714
0.0638499	0.161785	0.161227	0.107828	0.130727	1	0.02707	0.11099	-0.0169693	0.0513314	-0.0212371	0.0318571	0.0107537	-0.0704114	0.052595	-0.0131967	0.0411084	0.0349773	-0.0431389	0.0421344	-0.011275	-0.0642411	0.0783075	0.0151792	-0.0197698	0.0261734	-0.0745565	-0.0528805	0.132132	0.0783075	0.104311	0.223344	0.0840996	0.0634169	0.0797915
0.140032	0.113017	0.0718883	0.0495499	0.00501443	0.02707	1	0.137268	0.150558	0.0854204	-0.0198817	0.0258902	0.0518462	-0.0493933	-0.0876398	0.00321525	0.0703141	0.0290284	-0.00857627	0.0123157	-0.00983972	-0.0104652	0.0619997	-0.00714962	0.00662488	0.00690555	-0.0240995	0.0441744	-0.0325395	0.0619997	0.121844	0.14188	0.144336	0.0751007	0.178815
0.0967033	0.106129	0.0881994	0.0910016	0.0946824	0.11099	0.137268	1	0.110325	0.000581553	0.0213198	0.0568767	-0.00558603	-0.0342747	0.033356	0.0263839	0.0350698	0.0413613	-0.0124972	-0.0642961	-0.0149976	0.0241516	0.115102	0.114018	0.0656494	0.0380349	-0.000367515	-0.0271192	0.0846111	0.115102	0.136567	0.0744935	0.042439	0.060203	0.106246
0.132991	0.0485641	0.146187	0.188721	0.0681516	-0.0169693	0.150558	0.110325	1	0.0644439	0.00667923	-0.0300053	0.0134383	-0.0135657	0.0400576	0.0158567	0.0766455	0.00537145	0.064951	0.00405043	-0.0510159	0.0535576	0.0797825	0.0218418	0.0216864	0.0553894	-0.0722968	-0.0514534	-0.0493232	0.0797825	0.0986602	0.148737	0.133178	0.074602	0.178255
0.126385	0.0211191	0.0128187	0.104265	0.00586758	0.0513314	0.0854204	0.000581553	0.0644439	1	0.235033	0.221905	0.123938	0.179975	0.241792	0.118427	0.000380757	-0.000340577	-0.042578	0.0297533	-0.0575666	-0.0410379	-0.0221844	0.105041	0.11313	0.04725	0.00627639	0.00114192	0.0257063	-0.0221844	0.035386	-0.0105927	0.0552414	0.0143043	-0.0073404
0.0732772	0.0566756	0.00193632	0.00201032	0.00298832	-0.0212371	-0.0198817	0.0213198	0.00667923	0.235033	1	0.136772	0.172028	0.190246	0.17333	0.132224	0.00564802	0.06546	-0.0354009	-0.0918126	-0.024386	-0.0885447	-0.0516761	0.099622	0.109714	0.0833881	0.0670568	-0.0155066	-0.0414998	-0.0516761	-0.0672945	-0.0515813	-0.000363162	-0.000488012	0.0441249
-0.00976106	-0.0190158	0.00524619	0.0780522	0.0173098	0.0318571	0.0258902	0.0568767	-0.0300053	0.221905	0.136772	1	0.129074	0.150329	0.153425	0.189803	-0.037307	-0.101016	-0.112738	-0.0260517	-0.116799	0.000281153	-0.00120136	0.162721	0.103057	0.179496	-0.0571882	-0.0773613	-0.0506864	-0.00120136	0.0252178	0.0793772	-0.0140662	-0.0921716	-0.00103916
0.0818158	-0.00935441	0.0300973	0.0273828	-0.0253708	0.0107537	0.0518462	-0.00558603	0.0134383	0.123938	0.172028	0.129074	1	0.209961	0.147704	0.155211	0.0242888	-0.0114614	0.0310328	-0.00610212	0.00266348	0.0155735	-0.0188194	0.0882339	0.0738522	0.0800299	-0.0939131	-0.0286768	0.00603748	-0.0188194	-0.0631674	0.0673335	0.0068018	-0.0705657	-0.026936
-0.0446019	-0.0609841	-0.0368731	0.091354	-0.0172233	-0.0704114	-0.0493933	-0.0342747	-0.0135657	0.179975	0.190246	0.150329	0.209961	1	0.154092	0.0658919	0.0329097	0.00594512	-0.0877619	-0.0325589	-0.00275425	-0.00313661	0.0267466	0.0549331	0.0809012	-0.000678387	0.0137235	-0.0274345	-0.0366978	0.0267466	-0.101004	0.0321212	-0.00436904	-0.026448	-0.0644948
-0.00236741	-0.0650439	0.074232	0.0095378	-0.011338	0.052595	-0.0876398	0.033356	0.0400576	0.241792	0.17333	0.153425	0.147704	0.154092	1	0.134715	0.00749941	0.0364334	-0.0477855	0.0472827	0.0243105	0.0558029	0.0103356	0.0595904	0.0413167	0.01681	0.0132735	0.0521668	0.0459686	0.0103356	0.0719263	0.0225036	-0.0149138	-0.0766848	-0.12639
0.0381047	0.0336399	0.013989	0.0356746	-0.0101266	-0.0131967	0.00321525	0.0263839	0.0158567	0.118427	0.132224	0.189803	0.155211	0.0658919	0.134715	1	0.0119478	-0.0146355	-0.0240619	0.0225389	-0.0113198	0.0715915	-0.0202757	0.267485	0.285172	0.258098	0.0669971	0.100999	-0.0378876	-0.0202757	-0.0558778	-0.0623782	0.0459418	-0.153094	-0.0266523
0.0800295	-0.0142143	0.00191339	-0.0336989	-0.0518375	0.0411084	0.0703141	0.0350698	0.0766455	0.000380757	0.00564802	-0.037307	0.0242888	0.0329097	0.00749941	0.0119478	1	0.0576812	-0.0511311	-0.073082	-0.0886648	-0.0214826	0.0797819	-0.0403381	-0.0682409	0.0172848	-0.0850382	-0.0340002	-0.000472936	0.0797819	-0.0329258	-0.00747236	0.0471029	-0.0079419	-0.0581138
0.0220996	-0.100514	0.0328232	0.00047924	0.0309803	0.0349773	0.0290284	0.0413613	0.00537145	-0.000340577	0.06546	-0.101016	-0.0114614	0.00594512	0.0364334	-0.0146355	0.0576812	1	0.217055	0.279494	0.299263	0.32431	0.0361083	-0.0252818	-0.0202469	-0.0651631	0.0797564	0.139427	0.227391	0.0361083	-0.0184456	-0.00573572	0.0261473	0.0697064	0.051814
0.0946322	0.0507836	0.0164365	0.0244646	-0.0143534	-0.0431389	-0.00857627	-0.0124972	0.064951	-0.042578	-0.0354009	-0.112738	0.0310328	-0.0877619	-0.0477855	-0.0240619	-0.0511311	0.217055	1	0.284739	0.335492	0.262939	-0.00392871	-0.00573865	0.022404	-0.0759555	0.174144	0.231319	0.203079	-0.00392871	0.00415597	-0.0429707	0.0528495	-0.0207849	0.0343301
0.0772902	0.010999	0.049058	0.0383357	0.056712	0.0421344	0.0123157	-0.0642961	0.00405043	0.0297533	-0.0918126	-0.0260517	-0.00610212	-0.0325589	0.0472827	0.0225389	-0.073082	0.279494	0.284739	1	0.263544	0.221689	-0.03386	-0.0415586	-0.00133614	0.0280169	0.176692	0.176528	0.186659	-0.03386	-0.0712933	0.039564	0.0881466	-0.0412188	-0.000860044
0.00781158	0.0380848	0.0669472	0.0283647	0.0640607	-0.011275	-0.00983972	-0.0149976	-0.0510159	-0.0575666	-0.024386	-0.116799	0.00266348	-0.00275425	0.0243105	-0.0113198	-0.0886648	0.299263	0.335492	0.263544	1	0.202878	0.0668319	-0.0504215	-0.0141006	-0.0561045	0.0920826	0.2188	0.223052	0.0668319	0.00295642	0.0507353	0.0297244	0.0890335	0.0511351
0.03191	-0.0434622	0.0844131	0.0463439	0.0388607	-0.0642411	-0.0104652	0.0241516	0.0535576	-0.0410379	-0.0885447	0.000281153	0.0155735	-0.00313661	0.0558029	0.0715915	-0.0214826	0.32431	0.262939	0.221689	0.202878	1	-0.0180955	-0.0235636	-0.0311785	-0.125754	0.146538	0.193553	0.213306	-0.0180955	0.0153592	-0.0398142	0.0343441	0.125287	0.03059
0.0335758	0.0363099	0.025427	0.131796	0.155631	0.0783075	0.0619997	0.115102	0.0797825	-0.0221844	-0.0516761	-0.00120136	-0.0188194	0.0267466	0.0103356	-0.0202757	0.0797819	0.0361083	-0.00392871	-0.03386	0.0668319	-0.0180955	1	0.0707612	-0.000668171	0.0394017	0.0543717	0.0348813	-0.0478966	1	0.177548	0.079545	0.151595	0.201869	0.0819511
0.100443	0.0492983	0.0640222	0.0620454	-0.0344112	0.0151792	-0.00714962	0.114018	0.0218418	0.105041	0.099622	0.162721	0.0882339	0.0549331	0.0595904	0.267485	-0.0403381	-0.0252818	-0.00573865	-0.0415586	-0.0504215	-0.0235636	0.0707612	1	0.256235	0.292851	0.0874441	0.0550055	-0.0241229	0.0707612	0.0659537	0.0637718	0.0295191	-0.099743	0.0237512
0.0720032	0.0610607	0.0592036	0.0679393	0.0729574	-0.0197698	0.00662488	0.0656494	0.0216864	0.11313	0.109714	0.103057	0.0738522	0.0809012	0.0413167	0.285172	-0.0682409	-0.0202469	0.022404	-0.00133614	-0.0141006	-0.0311785	-0.000668171	0.256235	1	0.202187	0.117352	0.0894183	-0.0160857	-0.000668171	-0.0780826	0.0190618	0.00742368	-0.0283312	-0.00197857
0.0963794	0.0479754	0.072279	0.019478	0.0123656	0.0261734	0.00690555	0.0380349	0.0553894	0.04725	0.0833881	0.179496	0.0800299	-0.000678387	0.01681	0.258098	0.0172848	-0.0651631	-0.0759555	0.0280169	-0.0561045	-0.125754	0.0394017	0.292851	0.202187	1	0.172673	0.0803761	-0.102118	0.0394017	0.0195232	-0.0347714	-0.0450625	-0.0600492	-0.0643393
-0.0529166	-0.00993273	0.0210755	-0.0196017	0.0206089	-0.0745565	-0.0240995	-0.000367515	-0.0722968	0.00627639	0.0670568	-0.0571882	-0.0939131	0.0137235	0.0132735	0.0669971	-0.0850382	0.0797564	0.174144	0.176692	0.0920826	0.146538	0.0543717	0.0874441	0.117352	0.172673	1	0.3815	0.0515081	0.0543717	-0.0361642	0.00958609	-0.0102513	-0.101928	-0.0277415
0.0280619	0.0290121	0.036377	0.0602943	0.0139088	-0.0528805	0.0441744	-0.0271192	-0.0514534	0.00114192	-0.0155066	-0.0773613	-0.0286768	-0.0274345	0.0521668	0.100999	-0.0340002	0.139427	0.231319	0.176528	0.2188	0.193553	0.0348813	0.0550055	0.0894183	0.0803761	0.3815	1	0.114128	0.0348813	-0.0290022	-0.0290497	0.0712116	0.053485	0.0161997
0.107226	-0.00104626	0.0501988	-0.0280689	-0.015177	0.132132	-0.0325395	0.0846111	-0.0493232	0.0257063	-0.0414998	-0.0506864	0.00603748	-0.0366978	0.0459686	-0.0378876	-0.000472936	0.227391	0.203079	0.186659	0.223052	0.213306	-0.0478966	-0.0241229	-0.0160857	-0.102118	0.0515081	0.114128	1	-0.0478966	0.00736163	-0.016206	0.050181	0.0349151	-0.0468567
0.0335758	0.0363099	0.025427	0.131796	0.155631	0.0783075	0.0619997	0.115102	0.0797825	-0.0221844	-0.0516761	-0.00120136	-0.0188194	0.0267466	0.0103356	-0.0202757	0.0797819	0.0361083	-0.00392871	-0.03386	0.0668319	-0.0180955	1	0.0707612	-0.000668171	0.0394017	0.0543717	0.0348813	-0.0478966	1	0.177548	0.079545	0.151595	0.201869	0.0819511
0.110998	0.121975	0.0974556	0.118673	0.0911374	0.104311	0.121844	0.136567	0.0986602	0.035386	-0.0672945	0.0252178	-0.0631674	-0.101004	0.0719263	-0.0558778	-0.0329258	-0.0184456	0.00415597	-0.0712933	0.00295642	0.0153592	0.177548	0.0659537	-0.0780826	0.0195232	-0.0361642	-0.0290022	0.00736163	0.177548	1	0.160068	0.0807957	0.152303	0.169905
0.0892353	0.0305297	0.119986	0.138805	0.0876335	0.223344	0.14188	0.0744935	0.148737	-0.0105927	-0.0515813	0.0793772	0.0673335	0.0321212	0.0225036	-0.0623782	-0.00747236	-0.00573572	-0.0429707	0.039564	0.0507353	-0.0398142	0.079545	0.0637718	0.0190618	-0.0347714	0.00958609	-0.0290497	-0.016206	0.079545	0.160068	1	0.165964	0.130845	0.158247
0.0973876	0.0672748	0.123422	0.0747182	0.0960148	0.0840996	0.144336	0.042439	0.133178	0.0552414	-0.000363162	-0.0140662	0.0068018	-0.00436904	-0.0149138	0.0459418	0.0471029	0.0261473	0.0528495	0.0881466	0.0297244	0.0343441	0.151595	0.0295191	0.00742368	-0.0450625	-0.0102513	0.0712116	0.050181	0.151595	0.0807957	0.165964	1	0.133593	0.118234
0.154315	0.100482	0.111896	0.118408	0.147998	0.0634169	0.0751007	0.060203	0.074602	0.0143043	-0.000488012	-0.0921716	-0.0705657	-0.026448	-0.0766848	-0.153094	-0.0079419	0.0697064	-0.0207849	-0.0412188	0.0890335	0.125287	0.201869	-0.099743	-0.0283312	-0.0600492	-0.101928	0.053485	0.0349151	0.201869	0.152303	0.130845	0.133593	1	0.198276
0.124096	0.0974112	0.10903	0.120563	0.121714	0.0797915	0.178815	0.106246	0.178255	-0.0073404	0.0441249	-0.00103916	-0.026936	-0.0644948	-0.12639	-0.0266523	-0.0581138	0.051814	0.0343301	-0.000860044	0.0511351	0.03059	0.0819511	0.0237512	-0.00197857	-0.0643393	-0.0277415	0.0161997	-0.0468567	0.0819511	0.169905	0.158247	0.118234	0.198276	1
