# Supplementary material for: Profiles and Networks: A Person‐Centered Analysis of Emotional Labor, Burnout, and Change Fatigue Among Chinese Oncology Nurses
Source: J Nurs Manag. 2026 Jul 12;2026:4262055. doi: 10.1155/jonm/4262055 (PMC13358210; doi:10.1155/jonm/4262055)
Supplement: Supplementary file 1 — Supporting Information Supporting Table S1: This table contains two sections: Table 1‐A presents a comparison of BIC values for four common covariance structure models (VVV, VVI, VEI, and EII) and Table 1‐B presents the posterior probability matrix reflecting the results of the three‐class classification; Supporting Table S2: This table contains the detailed edge weights and centrality measures for the symptom network of the total sample; Supporting Table S3: This table provides the detailed edge weights and centrality measures for the symptom network of the C1; Supporting Table S4: This table provides the detailed edge weights and centrality measures for the symptom network of the C2; Supporting Table S5: This table provides the detailed edge weights and centrality measures for the symptom network of the C3; and Supporting Information 6 provides full simulation details. [file JONM-2026-4262055-s001.zip › Supplementary Table 5 (Weights for the C3 Profile Group).xlsx]

## Sheet: xiaoji相关性
M1	M2	M3	M4	M5	M6	M7	M8	M9	M10	M11	M12	M13	M14	M15	E1	E2	E3	E4	E5	E6	E7	E8	E9	E10	E11	E12	E13	E14	F1	F2	F3	F4	F5	F6
1	0.153687	0.165709	0.169839	0.191092	0.169788	0.180579	0.190354	0.181849	-0.106528	0.0396806	-0.00276609	0.0389855	0.0549127	0.038673	0.00827076	0.0227392	-0.0129487	0.0583659	0.0818135	-0.0457347	0.0275944	-0.0123599	-0.0209999	-0.0204754	0.104345	0.0921172	0.0607227	0.12218	0.119653	0.160689	0.0838558	0.0787241	0.0425121	0.100925
0.153687	1	0.364358	0.300485	0.310538	0.262275	0.23374	0.294514	0.233308	-0.00781102	-0.00526927	-0.081403	0.0772385	0.0211868	-0.048126	0.000656191	-0.0821215	-0.0112438	0.0209096	0.0167979	-0.0392459	-0.0344531	-0.130959	-0.0288604	-0.00201585	0.0217753	0.0165674	-0.00414445	0.0337088	0.0738732	0.343824	0.090385	0.104245	0.10428	0.161798
0.165709	0.364358	1	0.32386	0.351998	0.25823	0.275392	0.330046	0.361274	-0.0137135	0.00997316	-0.0564087	-0.052161	0.00042775	-0.0121953	-0.122901	-0.158749	-0.0454955	-0.0213752	-0.0457875	-0.0194199	-0.0177928	-0.0878259	-0.178395	-0.11104	-0.0733797	-0.00663299	-0.0758988	-0.0425198	0.17692	0.799583	0.13336	0.152332	0.0790385	0.172518
0.169839	0.300485	0.32386	1	0.347497	0.196442	0.254243	0.409992	0.33565	-0.0324044	-0.0011207	-0.00984772	-0.0107489	-0.0596777	-0.0165586	-0.0684402	-0.0919453	-0.0295343	-0.029125	0.0253957	-0.0412593	-0.0820688	-0.135122	-0.0947235	-0.0821346	-0.00358048	0.0269214	-0.047704	0.0114332	0.163892	0.2598	0.129517	0.186306	0.122794	0.128456
0.191092	0.310538	0.351998	0.347497	1	0.308434	0.29551	0.273276	0.289701	-0.0306044	0.017477	-0.0318811	0.0316718	0.0143595	0.0726894	-0.0668256	-0.136031	0.0144222	-0.0356841	-0.053003	-0.040069	-0.0444284	-0.0642759	-0.0859391	-0.0417354	0.0248755	0.0494509	-0.0915425	-0.0893202	0.196028	0.361471	0.168734	0.126527	0.0736805	0.161844
0.169788	0.262275	0.25823	0.196442	0.308434	1	0.345889	0.297764	0.215222	-0.0880362	0.0886163	-0.030864	0.029098	0.00952237	-0.0385157	-0.0501941	-0.100369	0.0133751	0.0183649	0.0890037	-0.0198234	-0.0538695	-0.0810478	-0.034519	-0.0485463	0.0172417	0.0604401	-0.0862584	0.0365539	0.127463	0.297665	0.166234	0.0968337	0.225918	0.190969
0.180579	0.23374	0.275392	0.254243	0.29551	0.345889	1	0.379682	0.319707	-0.0683911	0.0565739	-0.0404121	0.0232138	-0.0415692	-0.0583204	0.0299254	-0.0879681	0.00800205	-0.0335969	0.113099	0.0060847	0.035748	-0.0658814	-0.0141829	-0.0786187	0.022438	0.0705924	-0.0677305	-0.0038592	0.14845	0.262089	0.054149	0.142984	0.116211	0.0883788
0.190354	0.294514	0.330046	0.409992	0.273276	0.297764	0.379682	1	0.360205	-0.0242126	0.0156381	-0.025147	-0.0147726	-0.0629319	-0.0654526	-0.0292177	-0.101609	0.00141951	-0.0421303	0.0877153	0.0534301	-0.0479292	-0.0475646	-0.0818162	-0.0493669	-0.0633888	-0.0153531	-0.0766963	-0.00472685	0.100417	0.311541	0.122583	0.108057	0.161544	0.103008
0.181849	0.233308	0.361274	0.33565	0.289701	0.215222	0.319707	0.360205	1	-0.0692518	0.0773992	-0.0661465	0.0427014	-0.0409266	-0.0600326	-0.0113169	-0.136864	0.0523175	-0.012619	0.0148465	-0.070017	-0.0518785	-0.0479622	-0.0542726	-0.0391741	-0.0135956	-0.00245789	-0.0647269	0.0333667	0.17949	0.331326	0.0910897	0.0316211	0.110442	0.0741062
-0.106528	-0.00781102	-0.0137135	-0.0324044	-0.0306044	-0.0880362	-0.0683911	-0.0242126	-0.0692518	1	0.124331	0.160236	0.170233	0.0443792	0.0620871	-0.0161886	-0.00448146	-0.0334167	0.085989	-0.0102718	-0.0107612	-0.0806576	-0.0423457	0.0174	0.0103605	0.0665727	0.0385266	0.0519425	-0.0177994	0.025664	-0.00443757	0.0330428	0.0317091	0.0153973	-0.0575637
0.0396806	-0.00526927	0.00997316	-0.0011207	0.017477	0.0886163	0.0565739	0.0156381	0.0773992	0.124331	1	0.264683	0.162767	0.22375	0.0707739	0.0290138	0.101495	0.106444	0.138662	0.0413384	0.027288	0.0266234	0.00887754	0.053128	0.0624204	0.109553	0.125121	0.0568805	0.128829	0.0835622	-0.00475314	0.0160108	0.0163136	0.0177832	-0.0878818
-0.00276609	-0.081403	-0.0564087	-0.00984772	-0.0318811	-0.030864	-0.0404121	-0.025147	-0.0661465	0.160236	0.264683	1	0.196655	0.275053	0.228822	0.000781547	0.0727663	-0.0061779	0.0787661	-0.0334225	0.0173263	-0.0129592	-0.0244581	0.0141769	0.122284	0.142463	0.0775592	0.163007	0.0930563	-0.00195792	-0.0567643	-0.0412307	-0.0240787	0.0139881	-0.0829943
0.0389855	0.0772385	-0.052161	-0.0107489	0.0316718	0.029098	0.0232138	-0.0147726	0.0427014	0.170233	0.162767	0.196655	1	0.251283	0.210011	0.0910354	0.0480571	0.0411318	0.135396	0.0521236	0.0451073	0.0596955	0.0767518	0.154531	0.119711	0.132646	0.163538	0.160062	0.151357	0.122145	0.0372941	0.0292318	0.00159302	0.114541	-0.0383393
0.0549127	0.0211868	0.00042775	-0.0596777	0.0143595	0.00952237	-0.0415692	-0.0629319	-0.0409266	0.0443792	0.22375	0.275053	0.251283	1	0.463625	0.0984917	0.0537886	0.0851671	0.0957467	0.0303174	0.170996	0.0919057	-0.00198802	0.00446713	0.071864	0.16059	0.266382	0.294288	0.131728	0.0443738	0.0186055	-0.0168806	0.00118134	-0.0248451	0.0393969
0.038673	-0.048126	-0.0121953	-0.0165586	0.0726894	-0.0385157	-0.0583204	-0.0654526	-0.0600326	0.0620871	0.0707739	0.228822	0.210011	0.463625	1	0.0702296	0.060216	0.0209714	0.210378	0.00883454	0.0644729	0.119048	0.0830723	0.0463244	0.0906123	0.105903	0.24911	0.215149	0.0959506	0.0705835	-0.000802721	0.00834087	-0.00319833	-0.0342695	0.0376154
0.00827076	0.000656191	-0.122901	-0.0684402	-0.0668256	-0.0501941	0.0299254	-0.0292177	-0.0113169	-0.0161886	0.0290138	0.000781547	0.0910354	0.0984917	0.0702296	1	0.203499	0.305194	0.180947	0.20473	0.202355	0.287249	0.193786	0.186414	0.213124	0.149365	0.15504	0.134592	0.184897	-0.0116738	-0.0626103	-0.00612887	-0.0304526	0.045552	-0.0197194
0.0227392	-0.0821215	-0.158749	-0.0919453	-0.136031	-0.100369	-0.0879681	-0.101609	-0.136864	-0.00448146	0.101495	0.0727663	0.0480571	0.0537886	0.060216	0.203499	1	0.179914	0.278166	0.199945	0.267563	0.178393	0.285004	0.256978	0.277018	0.0934029	0.104008	0.246496	0.178458	0.0564508	-0.0939547	-0.00571182	0.0410596	0.00519344	-0.0406545
-0.0129487	-0.0112438	-0.0454955	-0.0295343	0.0144222	0.0133751	0.00800205	0.00141951	0.0523175	-0.0334167	0.106444	-0.0061779	0.0411318	0.0851671	0.0209714	0.305194	0.179914	1	0.215451	0.200792	0.246639	0.205927	0.229645	0.223546	0.240868	0.0920859	0.117181	0.186523	0.132507	-0.00578106	0.0415942	-0.0406377	0.00382865	0.0429826	0.0240551
0.0583659	0.0209096	-0.0213752	-0.029125	-0.0356841	0.0183649	-0.0335969	-0.0421303	-0.012619	0.085989	0.138662	0.0787661	0.135396	0.0957467	0.210378	0.180947	0.278166	0.215451	1	0.224309	0.247487	0.192977	0.331111	0.269608	0.242725	0.111036	0.159584	0.108911	0.160936	0.0461636	0.059235	-0.032138	-0.0309339	0.0428366	-0.0433962
0.0818135	0.0167979	-0.0457875	0.0253957	-0.053003	0.0890037	0.113099	0.0877153	0.0148465	-0.0102718	0.0413384	-0.0334225	0.0521236	0.0303174	0.00883454	0.20473	0.199945	0.200792	0.224309	1	0.291216	0.232571	0.142325	0.173728	0.211818	0.124449	0.142171	0.185748	0.152996	0.0635509	0.0413098	0.0791918	0.0142635	0.0233988	0.0707175
-0.0457347	-0.0392459	-0.0194199	-0.0412593	-0.040069	-0.0198234	0.0060847	0.0534301	-0.070017	-0.0107612	0.027288	0.0173263	0.0451073	0.170996	0.0644729	0.202355	0.267563	0.246639	0.247487	0.291216	1	0.255845	0.229828	0.238647	0.195949	0.219422	0.0505813	0.061536	0.0922317	-0.0349419	0.0198106	-0.0366229	0.0120154	0.00732609	-0.00759757
0.0275944	-0.0344531	-0.0177928	-0.0820688	-0.0444284	-0.0538695	0.035748	-0.0479292	-0.0518785	-0.0806576	0.0266234	-0.0129592	0.0596955	0.0919057	0.119048	0.287249	0.178393	0.205927	0.192977	0.232571	0.255845	1	0.245481	0.211232	0.242819	0.16446	0.123904	0.301086	0.210104	0.0426525	0.0656287	-0.053247	0.048884	0.0714957	0.017981
-0.0123599	-0.130959	-0.0878259	-0.135122	-0.0642759	-0.0810478	-0.0658814	-0.0475646	-0.0479622	-0.0423457	0.00887754	-0.0244581	0.0767518	-0.00198802	0.0830723	0.193786	0.285004	0.229645	0.331111	0.142325	0.229828	0.245481	1	0.229375	0.233806	0.0769607	0.0856097	0.18603	0.172335	-0.00760577	-0.0214734	-0.0795279	-0.0490288	0.0884726	0.0291495
-0.0209999	-0.0288604	-0.178395	-0.0947235	-0.0859391	-0.034519	-0.0141829	-0.0818162	-0.0542726	0.0174	0.053128	0.0141769	0.154531	0.00446713	0.0463244	0.186414	0.256978	0.223546	0.269608	0.173728	0.238647	0.211232	0.229375	1	0.241418	0.170124	0.146124	0.188376	0.194403	0.0258667	-0.0853585	0.00927695	-0.0106658	0.049358	-0.0547546
-0.0204754	-0.00201585	-0.11104	-0.0821346	-0.0417354	-0.0485463	-0.0786187	-0.0493669	-0.0391741	0.0103605	0.0624204	0.122284	0.119711	0.071864	0.0906123	0.213124	0.277018	0.240868	0.242725	0.211818	0.195949	0.242819	0.233806	0.241418	1	0.140141	0.149892	0.190657	0.169751	0.0136783	-0.0191267	-0.0599489	-0.0374653	0.0545473	-0.033325
0.104345	0.0217753	-0.0733797	-0.00358048	0.0248755	0.0172417	0.022438	-0.0633888	-0.0135956	0.0665727	0.109553	0.142463	0.132646	0.16059	0.105903	0.149365	0.0934029	0.0920859	0.111036	0.124449	0.219422	0.16446	0.0769607	0.170124	0.140141	1	0.292317	0.214291	0.20434	0.0664834	-0.0335146	0.0315815	0.00660398	0.0427909	0.0315155
0.0921172	0.0165674	-0.00663299	0.0269214	0.0494509	0.0604401	0.0705924	-0.0153531	-0.00245789	0.0385266	0.125121	0.0775592	0.163538	0.266382	0.24911	0.15504	0.104008	0.117181	0.159584	0.142171	0.0505813	0.123904	0.0856097	0.146124	0.149892	0.292317	1	0.295506	0.219629	0.1174	0.0452291	0.0306644	0.136455	0.0831897	0.0881203
0.0607227	-0.00414445	-0.0758988	-0.047704	-0.0915425	-0.0862584	-0.0677305	-0.0766963	-0.0647269	0.0519425	0.0568805	0.163007	0.160062	0.294288	0.215149	0.134592	0.246496	0.186523	0.108911	0.185748	0.061536	0.301086	0.18603	0.188376	0.190657	0.214291	0.295506	1	0.40037	0.034748	-0.0067295	-0.0811543	0.0280901	-0.00916069	-0.0252305
0.12218	0.0337088	-0.0425198	0.0114332	-0.0893202	0.0365539	-0.0038592	-0.00472685	0.0333667	-0.0177994	0.128829	0.0930563	0.151357	0.131728	0.0959506	0.184897	0.178458	0.132507	0.160936	0.152996	0.0922317	0.210104	0.172335	0.194403	0.169751	0.20434	0.219629	0.40037	1	-0.010398	0.006634	0.0343415	0.083246	0.160454	0.0563538
0.119653	0.0738732	0.17692	0.163892	0.196028	0.127463	0.14845	0.100417	0.17949	0.025664	0.0835622	-0.00195792	0.122145	0.0443738	0.0705835	-0.0116738	0.0564508	-0.00578106	0.0461636	0.0635509	-0.0349419	0.0426525	-0.00760577	0.0258667	0.0136783	0.0664834	0.1174	0.034748	-0.010398	1	0.208163	0.303807	0.308743	0.211317	0.178106
0.160689	0.343824	0.799583	0.2598	0.361471	0.297665	0.262089	0.311541	0.331326	-0.00443757	-0.00475314	-0.0567643	0.0372941	0.0186055	-0.000802721	-0.0626103	-0.0939547	0.0415942	0.059235	0.0413098	0.0198106	0.0656287	-0.0214734	-0.0853585	-0.0191267	-0.0335146	0.0452291	-0.0067295	0.006634	0.208163	1	0.261019	0.165325	0.170223	0.237677
0.0838558	0.090385	0.13336	0.129517	0.168734	0.166234	0.054149	0.122583	0.0910897	0.0330428	0.0160108	-0.0412307	0.0292318	-0.0168806	0.00834087	-0.00612887	-0.00571182	-0.0406377	-0.032138	0.0791918	-0.0366229	-0.053247	-0.0795279	0.00927695	-0.0599489	0.0315815	0.0306644	-0.0811543	0.0343415	0.303807	0.261019	1	0.25879	0.274686	0.289675
0.0787241	0.104245	0.152332	0.186306	0.126527	0.0968337	0.142984	0.108057	0.0316211	0.0317091	0.0163136	-0.0240787	0.00159302	0.00118134	-0.00319833	-0.0304526	0.0410596	0.00382865	-0.0309339	0.0142635	0.0120154	0.048884	-0.0490288	-0.0106658	-0.0374653	0.00660398	0.136455	0.0280901	0.083246	0.308743	0.165325	0.25879	1	0.223897	0.290654
0.0425121	0.10428	0.0790385	0.122794	0.0736805	0.225918	0.116211	0.161544	0.110442	0.0153973	0.0177832	0.0139881	0.114541	-0.0248451	-0.0342695	0.045552	0.00519344	0.0429826	0.0428366	0.0233988	0.00732609	0.0714957	0.0884726	0.049358	0.0545473	0.0427909	0.0831897	-0.00916069	0.160454	0.211317	0.170223	0.274686	0.223897	1	0.312297
0.100925	0.161798	0.172518	0.128456	0.161844	0.190969	0.0883788	0.103008	0.0741062	-0.0575637	-0.0878818	-0.0829943	-0.0383393	0.0393969	0.0376154	-0.0197194	-0.0406545	0.0240551	-0.0433962	0.0707175	-0.00759757	0.017981	0.0291495	-0.0547546	-0.033325	0.0315155	0.0881203	-0.0252305	0.0563538	0.178106	0.237677	0.289675	0.290654	0.312297	1
